# Supplementary material for: Integrated ‘all-in-one’ strategy to stabilize zinc anodes for high-performance zinc-ion batteries
Source: Natl Sci Rev. 2021 Sep 15;9(3):nwab177. doi: 10.1093/nsr/nwab177 (PMC8900688; doi:10.1093/nsr/nwab177)
Supplement: nwab177_Supplemental_Files [file nwab177_supplemental_files.zip]

Archive with 4 entries (4 files):
- Supplementary_data.docx
- Video_S1.mp4
- Video_S2.mp4
- Video_S3.mp4
